# Supplementary material for: Case Report: A Chronological Combination Treatment of Icotinib, Osimertinib, and Crizotinib on Lung Adenocarcinoma Guided by Serial Genetic Tests of Circulating Tumor DNA and Sediment Cell Genomic DNA From Pleural Effusion
Source: Front Oncol. 2020 Oct 23;10:561341. doi: 10.3389/fonc.2020.561341 (PMC7645070; doi:10.3389/fonc.2020.561341)
Supplement: Supplementary file 2 [file Data_Sheet_2.XLSX]

## Sheet: Sheet1
	CEA	EGFR 19del in ctDNA	EGFR 19del in PE-sDNA
11-Aug-2017		0.91
6-Nov-2017	35.9
17-Jan-2018	28.5
21-Mar-2018	66.9
20-Apr-2018	42.7
11-May-2018	27
4-Jun-2018	27.6
23-Jul-2018	46.1
31-Aug-2018	23.5
26-Oct-2018			19.6
29-Oct-2018	67.9
7-Jan-2019	55.4
22-Feb-2019	155.2
5-Mar-2019		5.72
20-Mar-2019	87.6
22-Apr-2019	91.7
13-May-2019	1.6
24-May-2019		5.15	12.36
10-Jun-2019	10.4
21-Jun-2019	10.2
19-Jul-2019	12.6
3-Aug-2019			8.77
19-Aug-2019	205.1
28-Aug-2019	237.8
16-Sep-2019	236.4
8-Nov-2019	500
2-Dec-2019	334.5
23-Dec-2019	500
2-Jan-2020		5.45
